# Supplementary material for: Real-World Traffic-Polluted Air and Its Impact on a 3D Model of the Human Airway Epithelium
Source: J Xenobiot. 2026 May 22;16(3):91. doi: 10.3390/jox16030091 (PMC13214726; doi:10.3390/jox16030091)
Supplement: Supplementary file 1 [file jox-16-00091-s001.zip › Table S1.xlsx]

## Sheet: Donors
Donor	Age	Sex	Number of replicates	Note
1	27	male	1
2	55	female	3
3	59	male	2
4	64	female	1
5	21	male	1	excluded due to the cell death prior exposure
