# Supplementary material for: Real-World Traffic-Polluted Air and Its Impact on a 3D Model of the Human Airway Epithelium
Source: J Xenobiot. 2026 May 22;16(3):91. doi: 10.3390/jox16030091 (PMC13214726; doi:10.3390/jox16030091)
Supplement: Supplementary file 1 [file jox-16-00091-s001.zip › Table S2.xlsx]

## Sheet: Meteorological conditions
Precipitations (mm)
Total	141
Normal	48
Temperature (°C)
Average	15.7
Normal	13.7
Wind (m×s-1); Czech Republic
Average	2.4
Normal	2.1
