# Supplementary material for: Real-World Traffic-Polluted Air and Its Impact on a 3D Model of the Human Airway Epithelium
Source: J Xenobiot. 2026 May 22;16(3):91. doi: 10.3390/jox16030091 (PMC13214726; doi:10.3390/jox16030091)
Supplement: Supplementary file 1 [file jox-16-00091-s001.zip › Table S3.xlsx]

## Sheet: mRNA
gene_name	Ensembl ID	log2FoldChange	padj
CD300A	ENSG00000167851	-2.59362	0.000476044
NDUFA4L2	ENSG00000185633	-2.1724	0.00151136
PGF	ENSG00000119630	-2.01376	0.019176
CA9	ENSG00000107159	-1.80175	0.0499869
ANGPTL4	ENSG00000167772	-1.74395	0.0303212
RGS16	ENSG00000143333	-1.69012	0.00151136
C6orf223	ENSG00000181577	-1.66994	0.0353391
EGLN3	ENSG00000129521	-1.5892	0.0303212
FLT1	ENSG00000102755	-1.58453	0.00453348
NXPH4	ENSG00000182379	-1.47675	0.019695
STC2	ENSG00000113739	-1.35726	0.0108466
KDR	ENSG00000128052	-1.20114	0.0346448
ST8SIA6	ENSG00000148488	-1.18091	0.0253762
NTRK2	ENSG00000148053	-1.12417	0.0162455
TCAF2	ENSG00000170379	-1.12064	0.00215036
LOXL2	ENSG00000134013	-1.09834	0.0353391
TMEM265	ENSG00000281991	-1.09141	0.00255303
G0S2	ENSG00000123689	-1.08257	0.000231409
SPAG4	ENSG00000061656	-1.06725	0.048269
CHST2	ENSG00000175040	-1.04151	0.0141198
IGF2	ENSG00000167244	-1.03405	0.00247761
PAG1	ENSG00000076641	-1.01633	0.0144338
ERO1A	ENSG00000197930	-0.960392	0.0399132
C15orf48	ENSG00000166920	-0.948477	9.41481e-07
PTPRH	ENSG00000080031	-0.930586	0.00209785
SYT11	ENSG00000132718	-0.920403	0.0330932
PAPSS2	ENSG00000198682	-0.87143	7.46109e-07
FZD8	ENSG00000177283	-0.850559	5.40079e-05
ENSG00000283149	ENSG00000283149	-0.845795	0.0460658
ITGB2	ENSG00000160255	-0.83845	0.0199088
PTPRB	ENSG00000127329	-0.836359	0.00840714
SERPINA3	ENSG00000196136	-0.835195	1.20406e-10
ALOX15B	ENSG00000179593	-0.833653	1.14704e-06
HLA-G	ENSG00000204632	-0.779777	0.0467885
GDF15	ENSG00000130513	-0.763013	3.59815e-09
PDZK1IP1	ENSG00000162366	-0.758389	0.00016643
ADAM8	ENSG00000151651	-0.756133	0.000100858
CCL20	ENSG00000115009	-0.756069	4.55975e-05
ANKRD36C	ENSG00000174501	-0.750994	7.79676e-05
LAMA2	ENSG00000196569	-0.744075	0.00299642
SCD	ENSG00000099194	-0.74024	0.0346194
MUC5B	ENSG00000117983	-0.739055	1.07875e-11
NOL3	ENSG00000140939	-0.728678	0.025488
FADS2	ENSG00000134824	-0.708449	0.0315944
SERPINB7	ENSG00000166396	-0.69204	0.0136914
IGFBP6	ENSG00000167779	-0.669343	0.0022839
NR1D1	ENSG00000126368	-0.657813	2.0382e-06
PRDM1	ENSG00000057657	-0.64368	0.000467147
PTAFR	ENSG00000169403	-0.636768	0.00060404
SCARB1	ENSG00000073060	-0.634578	0.0317542
PIP	ENSG00000159763	-0.628929	0.0372712
DUSP5	ENSG00000138166	-0.625072	0.00702242
MAFF	ENSG00000185022	-0.617866	5.16186e-06
TFRC	ENSG00000072274	-0.605866	2.68717e-07
ENSG00000285043	ENSG00000285043	-0.587147	7.23361e-05
ITGA5	ENSG00000161638	-0.586255	0.00394168
CYP2A13	ENSG00000197838	0.618209	2.79379e-06
PSAT1	ENSG00000135069	0.633684	8.46235e-05
CORO2B	ENSG00000103647	0.635018	0.0302438
KRT4	ENSG00000170477	0.638487	0.000100941
SCGB1A1	ENSG00000149021	0.642102	1.03595e-18
SEC14L3	ENSG00000100012	0.643955	0.000258298
KCNMA1	ENSG00000156113	0.648044	1.47169e-06
PRRT1B	ENSG00000283526	0.649201	0.0136034
ASNS	ENSG00000070669	0.652275	0.00335555
LAG3	ENSG00000089692	0.66589	0.0114034
ADH1C	ENSG00000248144	0.666918	2.10469e-08
ACE	ENSG00000159640	0.676502	0.0148477
SCGB3A1	ENSG00000161055	0.707842	0.0125718
TACR1	ENSG00000115353	0.715589	0.0344904
SLIT3	ENSG00000184347	0.757058	0.0267809
SHISA2	ENSG00000180730	0.833144	0.0144338
DMBT1	ENSG00000187908	0.842893	1.91194e-08
GSTA2	ENSG00000244067	0.896191	0.000299311
NUSAP1	ENSG00000137804	0.925213	0.00162067
MAN1C1	ENSG00000117643	0.925499	0.0148167
CEP55	ENSG00000138180	0.941087	0.0482429
CBS	ENSG00000160200	1.02915	1.13471e-05
NOS2	ENSG00000007171	1.02998	1.85427e-06
ENSG00000257767	ENSG00000257767	1.04328	0.019695
MKI67	ENSG00000148773	1.09324	0.000467147
