# Supplementary material for: Real-World Traffic-Polluted Air and Its Impact on a 3D Model of the Human Airway Epithelium
Source: J Xenobiot. 2026 May 22;16(3):91. doi: 10.3390/jox16030091 (PMC13214726; doi:10.3390/jox16030091)
Supplement: Supplementary file 1 [file jox-16-00091-s001.zip › Table S4.xlsx]

## Sheet: DOWN_Biological Process (GO)
#term ID	term description	observed gene count	background gene count	strength	signal	false discovery rate	matching proteins in your network (IDs)	matching proteins in your network (labels)
GO:0001666	Response to hypoxia	10	278	1.1	1.03	8.7e-05	9606.ENSP00000250457,9606.ENSP00000265087,9606.ENSP00000301455,9606.ENSP00000367608,9606.ENSP00000373783,9606.ENSP00000376197,9606.ENSP00000379042,9606.ENSP00000451040,9606.ENSP00000453302,9606.ENSP00000457243	EGLN3,STC2,ANGPTL4,CA9,LOXL2,TFRC,ERO1A,PGF,ADAM8,NOL3
GO:0051239	Regulation of multicellular organismal process	26	2749	0.52	0.58	8.7e-05	9606.ENSP00000246672,9606.ENSP00000252809,9606.ENSP00000261693,9606.ENSP00000263923,9606.ENSP00000265087,9606.ENSP00000277120,9606.ENSP00000282397,9606.ENSP00000293379,9606.ENSP00000301455,9606.ENSP00000355996,9606.ENSP00000357307,9606.ENSP00000358092,9606.ENSP00000359380,9606.ENSP00000366024,9606.ENSP00000369530,9606.ENSP00000373783,9606.ENSP00000376197,9606.ENSP00000380948,9606.ENSP00000381101,…	NR1D1,GDF15,SCARB1,KDR,STC2,NTRK2,FLT1,ITGA5,ANGPTL4,G0S2,SYT11,PRDM1,SCD,HLA-G,ALOX15B,LOXL2,TFRC,ITGB2,SERPINB7,IGF2,LAMA2,MAFF,PTAFR,PGF,ADAM8,NOL3
GO:0048514	Blood vessel morphogenesis	11	419	0.97	0.92	9.85e-05	9606.ENSP00000263923,9606.ENSP00000277120,9606.ENSP00000282397,9606.ENSP00000293379,9606.ENSP00000301455,9606.ENSP00000334928,9606.ENSP00000358092,9606.ENSP00000363826,9606.ENSP00000373783,9606.ENSP00000451040,9606.ENSP00000453302	KDR,NTRK2,FLT1,ITGA5,ANGPTL4,PTPRB,PRDM1,FZD8,LOXL2,PGF,ADAM8
GO:0001525	Angiogenesis	9	325	0.99	0.79	0.00075	9606.ENSP00000263923,9606.ENSP00000282397,9606.ENSP00000293379,9606.ENSP00000301455,9606.ENSP00000334928,9606.ENSP00000363826,9606.ENSP00000373783,9606.ENSP00000451040,9606.ENSP00000453302	KDR,FLT1,ITGA5,ANGPTL4,PTPRB,FZD8,LOXL2,PGF,ADAM8
GO:0051240	Positive regulation of multicellular organismal process	17	1505	0.6	0.55	0.001	9606.ENSP00000263923,9606.ENSP00000277120,9606.ENSP00000282397,9606.ENSP00000293379,9606.ENSP00000301455,9606.ENSP00000355996,9606.ENSP00000359380,9606.ENSP00000366024,9606.ENSP00000369530,9606.ENSP00000373783,9606.ENSP00000376197,9606.ENSP00000380948,9606.ENSP00000381101,9606.ENSP00000391826,9606.ENSP00000442658,9606.ENSP00000451040,9606.ENSP00000453302	KDR,NTRK2,FLT1,ITGA5,ANGPTL4,G0S2,SCD,HLA-G,ALOX15B,LOXL2,TFRC,ITGB2,SERPINB7,IGF2,PTAFR,PGF,ADAM8
GO:0002694	Regulation of leukocyte activation	11	601	0.81	0.65	0.0015	9606.ENSP00000220597,9606.ENSP00000246672,9606.ENSP00000353259,9606.ENSP00000357307,9606.ENSP00000358092,9606.ENSP00000366024,9606.ENSP00000376197,9606.ENSP00000380948,9606.ENSP00000391826,9606.ENSP00000442658,9606.ENSP00000453302	PAG1,NR1D1,CD300A,SYT11,PRDM1,HLA-G,TFRC,ITGB2,IGF2,PTAFR,ADAM8
GO:0019220	Regulation of phosphate metabolic process	16	1405	0.6	0.54	0.0015	9606.ENSP00000252809,9606.ENSP00000261693,9606.ENSP00000263923,9606.ENSP00000277120,9606.ENSP00000282397,9606.ENSP00000293379,9606.ENSP00000334928,9606.ENSP00000353259,9606.ENSP00000363826,9606.ENSP00000365528,9606.ENSP00000376197,9606.ENSP00000380948,9606.ENSP00000391826,9606.ENSP00000442658,9606.ENSP00000451040,9606.ENSP00000453302	GDF15,SCARB1,KDR,NTRK2,FLT1,ITGA5,PTPRB,CD300A,FZD8,PTPRH,TFRC,ITGB2,IGF2,PTAFR,PGF,ADAM8
GO:0045785	Positive regulation of cell adhesion	10	485	0.86	0.67	0.0015	9606.ENSP00000263923,9606.ENSP00000293379,9606.ENSP00000307911,9606.ENSP00000366024,9606.ENSP00000376197,9606.ENSP00000380948,9606.ENSP00000391826,9606.ENSP00000400365,9606.ENSP00000442658,9606.ENSP00000453302	KDR,ITGA5,CHST2,HLA-G,TFRC,ITGB2,IGF2,LAMA2,PTAFR,ADAM8
GO:1903037	Regulation of leukocyte cell-cell adhesion	9	368	0.93	0.71	0.0015	9606.ENSP00000220597,9606.ENSP00000307911,9606.ENSP00000353259,9606.ENSP00000366024,9606.ENSP00000376197,9606.ENSP00000380948,9606.ENSP00000391826,9606.ENSP00000442658,9606.ENSP00000453302	PAG1,CHST2,CD300A,HLA-G,TFRC,ITGB2,IGF2,PTAFR,ADAM8
GO:0030334	Regulation of cell migration	13	927	0.69	0.58	0.0017	9606.ENSP00000261693,9606.ENSP00000263923,9606.ENSP00000282397,9606.ENSP00000293379,9606.ENSP00000307911,9606.ENSP00000351671,9606.ENSP00000353259,9606.ENSP00000369530,9606.ENSP00000400365,9606.ENSP00000404265,9606.ENSP00000442658,9606.ENSP00000451040,9606.ENSP00000453302	SCARB1,KDR,FLT1,ITGA5,CHST2,CCL20,CD300A,ALOX15B,LAMA2,TCAF2,PTAFR,PGF,ADAM8
GO:0030155	Regulation of cell adhesion	12	784	0.73	0.6	0.0018	9606.ENSP00000220597,9606.ENSP00000263923,9606.ENSP00000293379,9606.ENSP00000307911,9606.ENSP00000353259,9606.ENSP00000366024,9606.ENSP00000376197,9606.ENSP00000380948,9606.ENSP00000391826,9606.ENSP00000400365,9606.ENSP00000442658,9606.ENSP00000453302	PAG1,KDR,ITGA5,CHST2,CD300A,HLA-G,TFRC,ITGB2,IGF2,LAMA2,PTAFR,ADAM8
GO:0001932	Regulation of protein phosphorylation	14	1108	0.65	0.55	0.0019	9606.ENSP00000252809,9606.ENSP00000263923,9606.ENSP00000277120,9606.ENSP00000282397,9606.ENSP00000293379,9606.ENSP00000334928,9606.ENSP00000353259,9606.ENSP00000363826,9606.ENSP00000365528,9606.ENSP00000376197,9606.ENSP00000380948,9606.ENSP00000391826,9606.ENSP00000451040,9606.ENSP00000453302	GDF15,KDR,NTRK2,FLT1,ITGA5,PTPRB,CD300A,FZD8,PTPRH,TFRC,ITGB2,IGF2,PGF,ADAM8
GO:0043408	Regulation of MAPK cascade	11	668	0.76	0.6	0.0022	9606.ENSP00000252809,9606.ENSP00000263923,9606.ENSP00000277120,9606.ENSP00000282397,9606.ENSP00000301464,9606.ENSP00000351671,9606.ENSP00000353259,9606.ENSP00000358596,9606.ENSP00000363826,9606.ENSP00000391826,9606.ENSP00000453302	GDF15,KDR,NTRK2,FLT1,IGFBP6,CCL20,CD300A,DUSP5,FZD8,IGF2,ADAM8
GO:0051094	Positive regulation of developmental process	15	1332	0.6	0.51	0.0025	9606.ENSP00000252809,9606.ENSP00000263923,9606.ENSP00000277120,9606.ENSP00000282397,9606.ENSP00000293379,9606.ENSP00000301455,9606.ENSP00000366024,9606.ENSP00000369530,9606.ENSP00000373783,9606.ENSP00000376197,9606.ENSP00000380948,9606.ENSP00000391826,9606.ENSP00000400365,9606.ENSP00000451040,9606.ENSP00000453302	GDF15,KDR,NTRK2,FLT1,ITGA5,ANGPTL4,HLA-G,ALOX15B,LOXL2,TFRC,ITGB2,IGF2,LAMA2,PGF,ADAM8
GO:2000026	Regulation of multicellular organismal development	15	1389	0.58	0.48	0.0037	9606.ENSP00000246672,9606.ENSP00000263923,9606.ENSP00000277120,9606.ENSP00000282397,9606.ENSP00000293379,9606.ENSP00000301455,9606.ENSP00000358092,9606.ENSP00000366024,9606.ENSP00000369530,9606.ENSP00000373783,9606.ENSP00000380948,9606.ENSP00000400365,9606.ENSP00000442060,9606.ENSP00000451040,9606.ENSP00000453302	NR1D1,KDR,NTRK2,FLT1,ITGA5,ANGPTL4,PRDM1,HLA-G,ALOX15B,LOXL2,ITGB2,LAMA2,MAFF,PGF,ADAM8
GO:0050896	Response to stimulus	39	7835	0.24	0.32	0.0038	9606.ENSP00000220597,9606.ENSP00000246672,9606.ENSP00000250457,9606.ENSP00000252809,9606.ENSP00000261693,9606.ENSP00000263923,9606.ENSP00000265087,9606.ENSP00000277120,9606.ENSP00000282397,9606.ENSP00000291009,9606.ENSP00000293379,9606.ENSP00000301455,9606.ENSP00000301464,9606.ENSP00000307911,9606.ENSP00000333593,9606.ENSP00000341610,9606.ENSP00000351671,9606.ENSP00000355996,9606.ENSP00000356529,…	PAG1,NR1D1,EGLN3,GDF15,SCARB1,KDR,STC2,NTRK2,FLT1,PIP,ITGA5,ANGPTL4,IGFBP6,CHST2,NXPH4,C15orf48,CCL20,G0S2,RGS16,SYT11,PRDM1,DUSP5,SCD,FZD8,HLA-G,CA9,ALOX15B,LOXL2,TFRC,ERO1A,ITGB2,IGF2,LAMA2,PAPSS2,PTAFR,SERPINA3,PGF,ADAM8,NOL3
GO:0048519	Negative regulation of biological process	31	5313	0.31	0.35	0.0043	9606.ENSP00000220597,9606.ENSP00000246672,9606.ENSP00000252809,9606.ENSP00000263923,9606.ENSP00000265087,9606.ENSP00000277120,9606.ENSP00000282397,9606.ENSP00000291009,9606.ENSP00000293379,9606.ENSP00000301455,9606.ENSP00000301464,9606.ENSP00000334928,9606.ENSP00000353259,9606.ENSP00000356529,9606.ENSP00000357307,9606.ENSP00000358092,9606.ENSP00000358596,9606.ENSP00000365528,9606.ENSP00000366024,…	PAG1,NR1D1,GDF15,KDR,STC2,NTRK2,FLT1,PIP,ITGA5,ANGPTL4,IGFBP6,PTPRB,CD300A,RGS16,SYT11,PRDM1,DUSP5,PTPRH,HLA-G,ALOX15B,LOXL2,TFRC,ERO1A,ITGB2,SERPINB7,IGF2,TCAF2,MAFF,SERPINA3,ADAM8,NOL3
GO:0002682	Regulation of immune system process	15	1438	0.56	0.46	0.0048	9606.ENSP00000220597,9606.ENSP00000246672,9606.ENSP00000291009,9606.ENSP00000307911,9606.ENSP00000351671,9606.ENSP00000353259,9606.ENSP00000357307,9606.ENSP00000358092,9606.ENSP00000366024,9606.ENSP00000376197,9606.ENSP00000380948,9606.ENSP00000391826,9606.ENSP00000442658,9606.ENSP00000451040,9606.ENSP00000453302	PAG1,NR1D1,PIP,CHST2,CCL20,CD300A,SYT11,PRDM1,HLA-G,TFRC,ITGB2,IGF2,PTAFR,PGF,ADAM8
GO:0043410	Positive regulation of MAPK cascade	9	481	0.82	0.57	0.0048	9606.ENSP00000252809,9606.ENSP00000263923,9606.ENSP00000277120,9606.ENSP00000282397,9606.ENSP00000301464,9606.ENSP00000351671,9606.ENSP00000363826,9606.ENSP00000391826,9606.ENSP00000453302	GDF15,KDR,NTRK2,FLT1,IGFBP6,CCL20,FZD8,IGF2,ADAM8
GO:0045766	Positive regulation of angiogenesis	6	166	1.1	0.66	0.0048	9606.ENSP00000263923,9606.ENSP00000282397,9606.ENSP00000293379,9606.ENSP00000301455,9606.ENSP00000380948,9606.ENSP00000451040	KDR,FLT1,ITGA5,ANGPTL4,ITGB2,PGF
GO:0045937	Positive regulation of phosphate metabolic process	12	912	0.67	0.51	0.0048	9606.ENSP00000252809,9606.ENSP00000263923,9606.ENSP00000277120,9606.ENSP00000282397,9606.ENSP00000293379,9606.ENSP00000353259,9606.ENSP00000363826,9606.ENSP00000376197,9606.ENSP00000391826,9606.ENSP00000442658,9606.ENSP00000451040,9606.ENSP00000453302	GDF15,KDR,NTRK2,FLT1,ITGA5,CD300A,FZD8,TFRC,IGF2,PTAFR,PGF,ADAM8
GO:1903039	Positive regulation of leukocyte cell-cell adhesion	7	274	0.95	0.59	0.0063	9606.ENSP00000307911,9606.ENSP00000366024,9606.ENSP00000376197,9606.ENSP00000380948,9606.ENSP00000391826,9606.ENSP00000442658,9606.ENSP00000453302	CHST2,HLA-G,TFRC,ITGB2,IGF2,PTAFR,ADAM8
GO:0048584	Positive regulation of response to stimulus	18	2131	0.47	0.41	0.0067	9606.ENSP00000252809,9606.ENSP00000263923,9606.ENSP00000277120,9606.ENSP00000282397,9606.ENSP00000293379,9606.ENSP00000301464,9606.ENSP00000351671,9606.ENSP00000355996,9606.ENSP00000363826,9606.ENSP00000366024,9606.ENSP00000369530,9606.ENSP00000376197,9606.ENSP00000380948,9606.ENSP00000391826,9606.ENSP00000400365,9606.ENSP00000442658,9606.ENSP00000451040,9606.ENSP00000453302	GDF15,KDR,NTRK2,FLT1,ITGA5,IGFBP6,CCL20,G0S2,FZD8,HLA-G,ALOX15B,TFRC,ITGB2,IGF2,LAMA2,PTAFR,PGF,ADAM8
GO:0050790	Regulation of catalytic activity	19	2370	0.45	0.39	0.0072	9606.ENSP00000250457,9606.ENSP00000261693,9606.ENSP00000263923,9606.ENSP00000277120,9606.ENSP00000282397,9606.ENSP00000301455,9606.ENSP00000334928,9606.ENSP00000351671,9606.ENSP00000353259,9606.ENSP00000356529,9606.ENSP00000363826,9606.ENSP00000365528,9606.ENSP00000380948,9606.ENSP00000381101,9606.ENSP00000391826,9606.ENSP00000442658,9606.ENSP00000450540,9606.ENSP00000453302,9606.ENSP00000457243	EGLN3,SCARB1,KDR,NTRK2,FLT1,ANGPTL4,PTPRB,CCL20,CD300A,RGS16,FZD8,PTPRH,ITGB2,SERPINB7,IGF2,PTAFR,SERPINA3,ADAM8,NOL3
GO:1902563	Regulation of neutrophil activation	3	15	1.85	0.72	0.0072	9606.ENSP00000353259,9606.ENSP00000380948,9606.ENSP00000442658	CD300A,ITGB2,PTAFR
GO:0030335	Positive regulation of cell migration	9	529	0.78	0.52	0.0075	9606.ENSP00000261693,9606.ENSP00000263923,9606.ENSP00000282397,9606.ENSP00000293379,9606.ENSP00000351671,9606.ENSP00000404265,9606.ENSP00000442658,9606.ENSP00000451040,9606.ENSP00000453302	SCARB1,KDR,FLT1,ITGA5,CCL20,TCAF2,PTAFR,PGF,ADAM8
GO:0044703	Multi-organism reproductive process	6	190	1.05	0.6	0.0075	9606.ENSP00000265087,9606.ENSP00000293379,9606.ENSP00000358092,9606.ENSP00000442060,9606.ENSP00000442658,9606.ENSP00000451040	STC2,ITGA5,PRDM1,MAFF,PTAFR,PGF
GO:0045765	Regulation of angiogenesis	7	288	0.93	0.57	0.0075	9606.ENSP00000263923,9606.ENSP00000282397,9606.ENSP00000293379,9606.ENSP00000301455,9606.ENSP00000366024,9606.ENSP00000380948,9606.ENSP00000451040	KDR,FLT1,ITGA5,ANGPTL4,HLA-G,ITGB2,PGF
GO:0043085	Positive regulation of catalytic activity	13	1191	0.58	0.44	0.0086	9606.ENSP00000250457,9606.ENSP00000261693,9606.ENSP00000263923,9606.ENSP00000277120,9606.ENSP00000282397,9606.ENSP00000351671,9606.ENSP00000353259,9606.ENSP00000356529,9606.ENSP00000363826,9606.ENSP00000380948,9606.ENSP00000391826,9606.ENSP00000442658,9606.ENSP00000453302	EGLN3,SCARB1,KDR,NTRK2,FLT1,CCL20,CD300A,RGS16,FZD8,ITGB2,IGF2,PTAFR,ADAM8
GO:0048523	Negative regulation of cellular process	28	4736	0.32	0.33	0.0086	9606.ENSP00000220597,9606.ENSP00000246672,9606.ENSP00000252809,9606.ENSP00000263923,9606.ENSP00000277120,9606.ENSP00000282397,9606.ENSP00000291009,9606.ENSP00000293379,9606.ENSP00000301455,9606.ENSP00000301464,9606.ENSP00000334928,9606.ENSP00000353259,9606.ENSP00000356529,9606.ENSP00000357307,9606.ENSP00000358092,9606.ENSP00000358596,9606.ENSP00000365528,9606.ENSP00000366024,9606.ENSP00000369530,…	PAG1,NR1D1,GDF15,KDR,NTRK2,FLT1,PIP,ITGA5,ANGPTL4,IGFBP6,PTPRB,CD300A,RGS16,SYT11,PRDM1,DUSP5,PTPRH,HLA-G,ALOX15B,LOXL2,TFRC,ERO1A,ITGB2,IGF2,TCAF2,MAFF,ADAM8,NOL3
GO:0044706	Multi-multicellular organism process	6	200	1.02	0.58	0.0088	9606.ENSP00000265087,9606.ENSP00000293379,9606.ENSP00000358092,9606.ENSP00000442060,9606.ENSP00000442658,9606.ENSP00000451040	STC2,ITGA5,PRDM1,MAFF,PTAFR,PGF
GO:0050793	Regulation of developmental process	19	2492	0.43	0.37	0.0112	9606.ENSP00000246672,9606.ENSP00000252809,9606.ENSP00000263923,9606.ENSP00000265087,9606.ENSP00000277120,9606.ENSP00000282397,9606.ENSP00000293379,9606.ENSP00000301455,9606.ENSP00000358092,9606.ENSP00000366024,9606.ENSP00000369530,9606.ENSP00000373783,9606.ENSP00000376197,9606.ENSP00000380948,9606.ENSP00000391826,9606.ENSP00000400365,9606.ENSP00000442060,9606.ENSP00000451040,9606.ENSP00000453302	NR1D1,GDF15,KDR,STC2,NTRK2,FLT1,ITGA5,ANGPTL4,PRDM1,HLA-G,ALOX15B,LOXL2,TFRC,ITGB2,IGF2,LAMA2,MAFF,PGF,ADAM8
GO:0016477	Cell migration	11	903	0.63	0.43	0.0129	9606.ENSP00000261693,9606.ENSP00000263923,9606.ENSP00000277120,9606.ENSP00000282397,9606.ENSP00000293379,9606.ENSP00000301464,9606.ENSP00000334928,9606.ENSP00000351671,9606.ENSP00000373783,9606.ENSP00000380948,9606.ENSP00000453302	SCARB1,KDR,NTRK2,FLT1,ITGA5,IGFBP6,PTPRB,CCL20,LOXL2,ITGB2,ADAM8
GO:0038084	Vascular endothelial growth factor signaling pathway	3	21	1.7	0.63	0.0129	9606.ENSP00000263923,9606.ENSP00000282397,9606.ENSP00000451040	KDR,FLT1,PGF
GO:0001934	Positive regulation of protein phosphorylation	10	747	0.67	0.44	0.0135	9606.ENSP00000252809,9606.ENSP00000263923,9606.ENSP00000277120,9606.ENSP00000282397,9606.ENSP00000293379,9606.ENSP00000363826,9606.ENSP00000376197,9606.ENSP00000391826,9606.ENSP00000451040,9606.ENSP00000453302	GDF15,KDR,NTRK2,FLT1,ITGA5,FZD8,TFRC,IGF2,PGF,ADAM8
GO:0042127	Regulation of cell population proliferation	15	1669	0.5	0.38	0.0138	9606.ENSP00000246672,9606.ENSP00000250457,9606.ENSP00000263923,9606.ENSP00000277120,9606.ENSP00000282397,9606.ENSP00000301464,9606.ENSP00000353259,9606.ENSP00000358092,9606.ENSP00000366024,9606.ENSP00000369530,9606.ENSP00000376197,9606.ENSP00000381101,9606.ENSP00000391826,9606.ENSP00000442658,9606.ENSP00000451040	NR1D1,EGLN3,KDR,NTRK2,FLT1,IGFBP6,CD300A,PRDM1,HLA-G,ALOX15B,TFRC,SERPINB7,IGF2,PTAFR,PGF
GO:0002685	Regulation of leukocyte migration	6	231	0.96	0.51	0.015	9606.ENSP00000307911,9606.ENSP00000351671,9606.ENSP00000353259,9606.ENSP00000442658,9606.ENSP00000451040,9606.ENSP00000453302	CHST2,CCL20,CD300A,PTAFR,PGF,ADAM8
GO:0009628	Response to abiotic stimulus	12	1107	0.58	0.41	0.015	9606.ENSP00000250457,9606.ENSP00000265087,9606.ENSP00000301455,9606.ENSP00000358092,9606.ENSP00000367608,9606.ENSP00000373783,9606.ENSP00000376197,9606.ENSP00000379042,9606.ENSP00000442658,9606.ENSP00000451040,9606.ENSP00000453302,9606.ENSP00000457243	EGLN3,STC2,ANGPTL4,PRDM1,CA9,LOXL2,TFRC,ERO1A,PTAFR,PGF,ADAM8,NOL3
GO:0043542	Endothelial cell migration	4	69	1.31	0.57	0.015	9606.ENSP00000261693,9606.ENSP00000263923,9606.ENSP00000373783,9606.ENSP00000380948	SCARB1,KDR,LOXL2,ITGB2
GO:1904996	Positive regulation of leukocyte adhesion to vascular endothelial cell	3	23	1.66	0.61	0.015	9606.ENSP00000307911,9606.ENSP00000380948,9606.ENSP00000442658	CHST2,ITGB2,PTAFR
GO:0009893	Positive regulation of metabolic process	24	3847	0.34	0.32	0.0152	9606.ENSP00000246672,9606.ENSP00000250457,9606.ENSP00000252809,9606.ENSP00000261693,9606.ENSP00000263923,9606.ENSP00000277120,9606.ENSP00000282397,9606.ENSP00000291009,9606.ENSP00000293379,9606.ENSP00000353259,9606.ENSP00000355996,9606.ENSP00000358092,9606.ENSP00000359380,9606.ENSP00000363826,9606.ENSP00000366024,9606.ENSP00000369530,9606.ENSP00000376197,9606.ENSP00000380948,9606.ENSP00000381101,…	NR1D1,EGLN3,GDF15,SCARB1,KDR,NTRK2,FLT1,PIP,ITGA5,CD300A,G0S2,PRDM1,SCD,FZD8,HLA-G,ALOX15B,TFRC,ITGB2,SERPINB7,IGF2,MAFF,PTAFR,PGF,ADAM8
GO:0048646	Anatomical structure formation involved in morphogenesis	11	938	0.62	0.41	0.0156	9606.ENSP00000263923,9606.ENSP00000282397,9606.ENSP00000293379,9606.ENSP00000301455,9606.ENSP00000334928,9606.ENSP00000358596,9606.ENSP00000363826,9606.ENSP00000373783,9606.ENSP00000380948,9606.ENSP00000451040,9606.ENSP00000453302	KDR,FLT1,ITGA5,ANGPTL4,PTPRB,DUSP5,FZD8,LOXL2,ITGB2,PGF,ADAM8
GO:0065009	Regulation of molecular function	21	3085	0.38	0.33	0.0157	9606.ENSP00000250457,9606.ENSP00000261693,9606.ENSP00000263923,9606.ENSP00000277120,9606.ENSP00000282397,9606.ENSP00000301455,9606.ENSP00000334928,9606.ENSP00000351671,9606.ENSP00000353259,9606.ENSP00000356529,9606.ENSP00000363826,9606.ENSP00000365528,9606.ENSP00000376197,9606.ENSP00000380948,9606.ENSP00000381101,9606.ENSP00000391826,9606.ENSP00000404265,9606.ENSP00000442658,9606.ENSP00000450540,…	EGLN3,SCARB1,KDR,NTRK2,FLT1,ANGPTL4,PTPRB,CCL20,CD300A,RGS16,FZD8,PTPRH,TFRC,ITGB2,SERPINB7,IGF2,TCAF2,PTAFR,SERPINA3,ADAM8,NOL3
GO:0006950	Response to stress	22	3358	0.36	0.32	0.0167	9606.ENSP00000250457,9606.ENSP00000261693,9606.ENSP00000263923,9606.ENSP00000265087,9606.ENSP00000293379,9606.ENSP00000301455,9606.ENSP00000307911,9606.ENSP00000351671,9606.ENSP00000357307,9606.ENSP00000358092,9606.ENSP00000366024,9606.ENSP00000367608,9606.ENSP00000373783,9606.ENSP00000376197,9606.ENSP00000379042,9606.ENSP00000380948,9606.ENSP00000406157,9606.ENSP00000442658,9606.ENSP00000450540,…	EGLN3,SCARB1,KDR,STC2,ITGA5,ANGPTL4,CHST2,CCL20,SYT11,PRDM1,HLA-G,CA9,LOXL2,TFRC,ERO1A,ITGB2,PAPSS2,PTAFR,SERPINA3,PGF,ADAM8,NOL3
GO:0048518	Positive regulation of biological process	32	6207	0.26	0.29	0.0167	9606.ENSP00000246672,9606.ENSP00000250457,9606.ENSP00000252809,9606.ENSP00000261693,9606.ENSP00000263923,9606.ENSP00000277120,9606.ENSP00000282397,9606.ENSP00000291009,9606.ENSP00000293379,9606.ENSP00000301455,9606.ENSP00000301464,9606.ENSP00000307911,9606.ENSP00000351671,9606.ENSP00000353259,9606.ENSP00000355996,9606.ENSP00000357307,9606.ENSP00000358092,9606.ENSP00000359380,9606.ENSP00000363826,…	NR1D1,EGLN3,GDF15,SCARB1,KDR,NTRK2,FLT1,PIP,ITGA5,ANGPTL4,IGFBP6,CHST2,CCL20,CD300A,G0S2,SYT11,PRDM1,SCD,FZD8,HLA-G,ALOX15B,LOXL2,TFRC,ITGB2,SERPINB7,IGF2,LAMA2,TCAF2,MAFF,PTAFR,PGF,ADAM8
GO:0051246	Regulation of protein metabolic process	19	2622	0.41	0.34	0.017	9606.ENSP00000250457,9606.ENSP00000252809,9606.ENSP00000263923,9606.ENSP00000277120,9606.ENSP00000282397,9606.ENSP00000293379,9606.ENSP00000334928,9606.ENSP00000353259,9606.ENSP00000363826,9606.ENSP00000365528,9606.ENSP00000376197,9606.ENSP00000380948,9606.ENSP00000381101,9606.ENSP00000391826,9606.ENSP00000442658,9606.ENSP00000450540,9606.ENSP00000451040,9606.ENSP00000453302,9606.ENSP00000457243	EGLN3,GDF15,KDR,NTRK2,FLT1,ITGA5,PTPRB,CD300A,FZD8,PTPRH,TFRC,ITGB2,SERPINB7,IGF2,PTAFR,SERPINA3,PGF,ADAM8,NOL3
GO:1902531	Regulation of intracellular signal transduction	15	1726	0.49	0.37	0.017	9606.ENSP00000246672,9606.ENSP00000252809,9606.ENSP00000263923,9606.ENSP00000277120,9606.ENSP00000282397,9606.ENSP00000301464,9606.ENSP00000351671,9606.ENSP00000353259,9606.ENSP00000358596,9606.ENSP00000363826,9606.ENSP00000366024,9606.ENSP00000376197,9606.ENSP00000391826,9606.ENSP00000453302,9606.ENSP00000457243	NR1D1,GDF15,KDR,NTRK2,FLT1,IGFBP6,CCL20,CD300A,DUSP5,FZD8,HLA-G,TFRC,IGF2,ADAM8,NOL3
GO:0009967	Positive regulation of signal transduction	14	1525	0.51	0.37	0.0172	9606.ENSP00000252809,9606.ENSP00000263923,9606.ENSP00000277120,9606.ENSP00000282397,9606.ENSP00000293379,9606.ENSP00000301464,9606.ENSP00000351671,9606.ENSP00000355996,9606.ENSP00000363826,9606.ENSP00000369530,9606.ENSP00000376197,9606.ENSP00000391826,9606.ENSP00000400365,9606.ENSP00000453302	GDF15,KDR,NTRK2,FLT1,ITGA5,IGFBP6,CCL20,G0S2,FZD8,ALOX15B,TFRC,IGF2,LAMA2,ADAM8
GO:0048583	Regulation of response to stimulus	24	3931	0.33	0.31	0.0192	9606.ENSP00000246672,9606.ENSP00000252809,9606.ENSP00000263923,9606.ENSP00000277120,9606.ENSP00000282397,9606.ENSP00000293379,9606.ENSP00000301464,9606.ENSP00000351671,9606.ENSP00000353259,9606.ENSP00000355996,9606.ENSP00000356529,9606.ENSP00000357307,9606.ENSP00000358596,9606.ENSP00000363826,9606.ENSP00000366024,9606.ENSP00000369530,9606.ENSP00000376197,9606.ENSP00000380948,9606.ENSP00000391826,…	NR1D1,GDF15,KDR,NTRK2,FLT1,ITGA5,IGFBP6,CCL20,CD300A,G0S2,RGS16,SYT11,DUSP5,FZD8,HLA-G,ALOX15B,TFRC,ITGB2,IGF2,LAMA2,PTAFR,PGF,ADAM8,NOL3
GO:0050863	Regulation of T cell activation	7	376	0.82	0.44	0.0224	9606.ENSP00000220597,9606.ENSP00000353259,9606.ENSP00000358092,9606.ENSP00000366024,9606.ENSP00000376197,9606.ENSP00000391826,9606.ENSP00000453302	PAG1,CD300A,PRDM1,HLA-G,TFRC,IGF2,ADAM8
GO:0044093	Positive regulation of molecular function	14	1587	0.49	0.35	0.0242	9606.ENSP00000250457,9606.ENSP00000261693,9606.ENSP00000263923,9606.ENSP00000277120,9606.ENSP00000282397,9606.ENSP00000351671,9606.ENSP00000353259,9606.ENSP00000356529,9606.ENSP00000363826,9606.ENSP00000376197,9606.ENSP00000380948,9606.ENSP00000391826,9606.ENSP00000442658,9606.ENSP00000453302	EGLN3,SCARB1,KDR,NTRK2,FLT1,CCL20,CD300A,RGS16,FZD8,TFRC,ITGB2,IGF2,PTAFR,ADAM8
GO:0043315	Positive regulation of neutrophil degranulation	2	4	2.25	0.55	0.0249	9606.ENSP00000380948,9606.ENSP00000442658	ITGB2,PTAFR
GO:0051336	Regulation of hydrolase activity	11	1011	0.58	0.37	0.0249	9606.ENSP00000250457,9606.ENSP00000277120,9606.ENSP00000282397,9606.ENSP00000301455,9606.ENSP00000351671,9606.ENSP00000353259,9606.ENSP00000356529,9606.ENSP00000381101,9606.ENSP00000442658,9606.ENSP00000450540,9606.ENSP00000457243	EGLN3,NTRK2,FLT1,ANGPTL4,CCL20,CD300A,RGS16,SERPINB7,PTAFR,SERPINA3,NOL3
GO:0009966	Regulation of signal transduction	20	2978	0.37	0.31	0.0253	9606.ENSP00000246672,9606.ENSP00000252809,9606.ENSP00000263923,9606.ENSP00000277120,9606.ENSP00000282397,9606.ENSP00000293379,9606.ENSP00000301464,9606.ENSP00000351671,9606.ENSP00000353259,9606.ENSP00000355996,9606.ENSP00000356529,9606.ENSP00000358596,9606.ENSP00000363826,9606.ENSP00000366024,9606.ENSP00000369530,9606.ENSP00000376197,9606.ENSP00000391826,9606.ENSP00000400365,9606.ENSP00000453302,…	NR1D1,GDF15,KDR,NTRK2,FLT1,ITGA5,IGFBP6,CCL20,CD300A,G0S2,RGS16,DUSP5,FZD8,HLA-G,ALOX15B,TFRC,IGF2,LAMA2,ADAM8,NOL3
GO:0031401	Positive regulation of protein modification process	11	1018	0.58	0.37	0.0253	9606.ENSP00000252809,9606.ENSP00000263923,9606.ENSP00000277120,9606.ENSP00000282397,9606.ENSP00000293379,9606.ENSP00000353259,9606.ENSP00000363826,9606.ENSP00000376197,9606.ENSP00000391826,9606.ENSP00000451040,9606.ENSP00000453302	GDF15,KDR,NTRK2,FLT1,ITGA5,CD300A,FZD8,TFRC,IGF2,PGF,ADAM8
GO:0051896	Regulation of protein kinase B signaling	5	166	1.03	0.47	0.0253	9606.ENSP00000252809,9606.ENSP00000277120,9606.ENSP00000366024,9606.ENSP00000391826,9606.ENSP00000453302	GDF15,NTRK2,HLA-G,IGF2,ADAM8
GO:0048010	Vascular endothelial growth factor receptor signaling pathway	3	33	1.5	0.51	0.0286	9606.ENSP00000263923,9606.ENSP00000282397,9606.ENSP00000451040	KDR,FLT1,PGF
GO:0035335	Peptidyl-tyrosine dephosphorylation	3	35	1.48	0.49	0.0333	9606.ENSP00000334928,9606.ENSP00000358596,9606.ENSP00000365528	PTPRB,DUSP5,PTPRH
GO:0032501	Multicellular organismal process	32	6490	0.24	0.26	0.0334	9606.ENSP00000246672,9606.ENSP00000252809,9606.ENSP00000261693,9606.ENSP00000263923,9606.ENSP00000265087,9606.ENSP00000277120,9606.ENSP00000282397,9606.ENSP00000291009,9606.ENSP00000293379,9606.ENSP00000301455,9606.ENSP00000334928,9606.ENSP00000356529,9606.ENSP00000357307,9606.ENSP00000358092,9606.ENSP00000358596,9606.ENSP00000363391,9606.ENSP00000363826,9606.ENSP00000366024,9606.ENSP00000366827,…	NR1D1,GDF15,SCARB1,KDR,STC2,NTRK2,FLT1,PIP,ITGA5,ANGPTL4,PTPRB,RGS16,SYT11,PRDM1,DUSP5,SPAG4,FZD8,HLA-G,ST8SIA6,ALOX15B,LOXL2,TFRC,ITGB2,IGF2,LAMA2,PAPSS2,MAFF,PTAFR,SERPINA3,PGF,ADAM8,NOL3
GO:0006636	Unsaturated fatty acid biosynthetic process	3	38	1.44	0.46	0.0394	9606.ENSP00000278840,9606.ENSP00000359380,9606.ENSP00000369530	FADS2,SCD,ALOX15B
GO:0010646	Regulation of cell communication	21	3355	0.34	0.28	0.0394	9606.ENSP00000246672,9606.ENSP00000252809,9606.ENSP00000263923,9606.ENSP00000277120,9606.ENSP00000282397,9606.ENSP00000293379,9606.ENSP00000301464,9606.ENSP00000351671,9606.ENSP00000353259,9606.ENSP00000355996,9606.ENSP00000356529,9606.ENSP00000357307,9606.ENSP00000358596,9606.ENSP00000363826,9606.ENSP00000366024,9606.ENSP00000369530,9606.ENSP00000376197,9606.ENSP00000391826,9606.ENSP00000400365,…	NR1D1,GDF15,KDR,NTRK2,FLT1,ITGA5,IGFBP6,CCL20,CD300A,G0S2,RGS16,SYT11,DUSP5,FZD8,HLA-G,ALOX15B,TFRC,IGF2,LAMA2,ADAM8,NOL3
GO:0023051	Regulation of signaling	21	3367	0.34	0.28	0.0399	9606.ENSP00000246672,9606.ENSP00000252809,9606.ENSP00000263923,9606.ENSP00000277120,9606.ENSP00000282397,9606.ENSP00000293379,9606.ENSP00000301464,9606.ENSP00000351671,9606.ENSP00000353259,9606.ENSP00000355996,9606.ENSP00000356529,9606.ENSP00000357307,9606.ENSP00000358596,9606.ENSP00000363826,9606.ENSP00000366024,9606.ENSP00000369530,9606.ENSP00000376197,9606.ENSP00000391826,9606.ENSP00000400365,…	NR1D1,GDF15,KDR,NTRK2,FLT1,ITGA5,IGFBP6,CCL20,CD300A,G0S2,RGS16,SYT11,DUSP5,FZD8,HLA-G,ALOX15B,TFRC,IGF2,LAMA2,ADAM8,NOL3
GO:2000416	Regulation of eosinophil migration	2	6	2.07	0.48	0.0399	9606.ENSP00000353259,9606.ENSP00000453302	CD300A,ADAM8
GO:0002691	Regulation of cellular extravasation	3	40	1.42	0.45	0.0423	9606.ENSP00000307911,9606.ENSP00000442658,9606.ENSP00000453302	CHST2,PTAFR,ADAM8
GO:0002695	Negative regulation of leukocyte activation	5	196	0.95	0.4	0.0443	9606.ENSP00000220597,9606.ENSP00000246672,9606.ENSP00000353259,9606.ENSP00000357307,9606.ENSP00000366024	PAG1,NR1D1,CD300A,SYT11,HLA-G
GO:0051247	Positive regulation of protein metabolic process	13	1512	0.48	0.31	0.0453	9606.ENSP00000250457,9606.ENSP00000252809,9606.ENSP00000263923,9606.ENSP00000277120,9606.ENSP00000282397,9606.ENSP00000293379,9606.ENSP00000353259,9606.ENSP00000363826,9606.ENSP00000376197,9606.ENSP00000391826,9606.ENSP00000442658,9606.ENSP00000451040,9606.ENSP00000453302	EGLN3,GDF15,KDR,NTRK2,FLT1,ITGA5,CD300A,FZD8,TFRC,IGF2,PTAFR,PGF,ADAM8

## Sheet: DOWN_KEGG Pathways
#term ID	term description	observed gene count	background gene count	strength	signal	false discovery rate	matching proteins in your network (IDs)	matching proteins in your network (labels)
hsa04010	MAPK signaling pathway	6	286	0.87	0.47	0.0195	9606.ENSP00000263923,9606.ENSP00000277120,9606.ENSP00000282397,9606.ENSP00000358596,9606.ENSP00000391826,9606.ENSP00000451040	KDR,NTRK2,FLT1,DUSP5,IGF2,PGF
hsa04145	Phagosome	5	141	1.1	0.51	0.0195	9606.ENSP00000261693,9606.ENSP00000293379,9606.ENSP00000366024,9606.ENSP00000376197,9606.ENSP00000380948	SCARB1,ITGA5,HLA-G,TFRC,ITGB2
hsa04151	PI3K-Akt signaling pathway	7	349	0.85	0.46	0.0195	9606.ENSP00000263923,9606.ENSP00000277120,9606.ENSP00000282397,9606.ENSP00000293379,9606.ENSP00000391826,9606.ENSP00000400365,9606.ENSP00000451040	KDR,NTRK2,FLT1,ITGA5,IGF2,LAMA2,PGF
hsa04510	Focal adhesion	5	195	0.96	0.48	0.0213	9606.ENSP00000263923,9606.ENSP00000282397,9606.ENSP00000293379,9606.ENSP00000400365,9606.ENSP00000451040	KDR,FLT1,ITGA5,LAMA2,PGF
hsa04014	Ras signaling pathway	5	225	0.89	0.42	0.0324	9606.ENSP00000263923,9606.ENSP00000277120,9606.ENSP00000282397,9606.ENSP00000391826,9606.ENSP00000451040	KDR,NTRK2,FLT1,IGF2,PGF
hsa05416	Viral myocarditis	3	55	1.28	0.47	0.0334	9606.ENSP00000366024,9606.ENSP00000380948,9606.ENSP00000400365	HLA-G,ITGB2,LAMA2

## Sheet: UP_KEGG Pathways
#term ID	term description	observed gene count	background gene count	strength	signal	false discovery rate	matching proteins in your network (IDs)	matching proteins in your network (labels)
hsa00980	Metabolism of xenobiotics by cytochrome P450	3	69	1.53	0.59	0.034	9606.ENSP00000332679,9606.ENSP00000420168,9606.ENSP00000426083	CYP2A13,GSTA2,ADH1C
hsa01230	Biosynthesis of amino acids	3	73	1.51	0.58	0.034	9606.ENSP00000365773,9606.ENSP00000377845,9606.ENSP00000381231	PSAT1,ASNS,CBS
hsa05204	Chemical carcinogenesis	3	76	1.49	0.58	0.034	9606.ENSP00000332679,9606.ENSP00000420168,9606.ENSP00000426083	CYP2A13,GSTA2,ADH1C
